# Supplementary material for: Presence of small resistant peptides from new in vitro digestion assays detected by liquid chromatography tandem mass spectrometry: An implication of allergenicity prediction of novel proteins?
Source: PLoS One. 2020 Jun 15;15(6):e0233745. doi: 10.1371/journal.pone.0233745 (PMC7295189; doi:10.1371/journal.pone.0233745)
Supplement: S1 Table — (XLSX) [file pone.0233745.s002.xlsx]

## Sheet: summary
		This is a summary table that contains mean values of numbers of unique peptides observed post digestion by proteases (pepsin followed by trypsin and chymotrypsin)
		Mean value and standard deviations are used to generated bar graphs in Figure 3.
		Mean values are reported in Table 1.
				optimal pepsin + Trypsin/Chymo				sub-optimal pepsin + Trypsin/Chymo
				T0	T1	T2	T3	T0	T1	T2	T3
		HB	Rep1	11	3	3		18	17	20
			Rep2	8	3	3	2	22	17	15	9
			Rep3	11	2	3	2	24	16	17	10
			STDEV	2.12132	0.57735	0		3.05505	0.57735	2.51661
			Average	9.5	2.66667	3	2	21.3333	16.6667	17.3333	9.5
		BLG	Rep1	27	29	36		38	65	61
			Rep2	23	31	30	28	27	53	46	49
			Rep3	22	40	53	42	33	60	62	62
			STDEV	2.64575	5.85947	11.9304		5.50757	6.02771	8.96289
			Average	24	33.3333	39.6667	35	32.6667	59.3333	56.3333	55.5
		PKF	Rep1	52	24	19		4	12	33
			Rep2	28	14	13	7	13	30	27	36
			Rep3	52	23	22	10	9	36	34	39
			STDEV	13.8564	5.50757	4.58258		6.36396	12.49	3.78594
			Average	44	20.3333	18	8.5	8.5	26	31.3333	37.5
		ALA	Rep1	9	5	5		13	13	9
			Rep2	7	4	2	2	7	9	10	13
			Rep3	11	8	9	2	25	17	20	17
			STDEV	2	2.08167	3.51188		9.16515	4	6.08276
			Average	9	5.66667	5.33333	2	15	13	13	15
		Mean values are reported in Table 2.
				optimal pepsin + Trypsin/Chymo/bile salts				sub-optimal pepsin + Trypsin/Chymo/bile salts
		Hb		1	1	1	1	4	7	7	2
		PFK		9	5	5	5	0	7	11	15
		aLa		5	2	2	2	2	8	9	6
		bLG		6	14	17	12	0	15	16	18

## Sheet: HB
	Rep1								Rep2								Rep3								With Salt
ID	1	2	3	4	5	6	7	8	9	10	11	12	13	14	15	16	17	18	19	20	21	22	23	24	25	26	27	28	29	30	31	32
	optimal pepsin + Trypsin/Chymo				sub-optimal pepsin + Trypsin/Chymo				optimal pepsin + Trypsin/Chymo				sub-optimal pepsin + Trypsin/Chymo				optimal pepsin + Trypsin/Chymo				sub-optimal pepsin + Trypsin/Chymo				optimal pepsin + Trypsin/Chymo				sub-optimal pepsin + Trypsin/Chymo
Sample description	T/C (T0)	T/C 30 min (T1)	T/C 60 min (T2)	T/C overnight (T3)	T/C (T0)	T/C 30 min (T1)	T/C 60 min (T2)	T/C overnight (T3)	T/C (T0)	T/C 30 min (T1)	T/C 60 min (T2)	T/C overnight (T3)	T/C (T0)	T/C 30 min (T1)	T/C 60 min (T2)	T/C overnight (T3)	T/C (T0)	T/C 30 min (T1)	T/C 60 min (T2)	T/C overnight (T3)	T/C (T0)	T/C 30 min (T1)	T/C 60 min (T2)	T/C overnight (T3)	T/C (T0)	T/C 30 min (T1)	T/C 60 min (T2)	T/C overnight (T3)	T/C (T0)	T/C 30 min (T1)	T/C 60 min (T2)	T/C overnight (T3)
Peptide (≥ 9 aa)	PTTKTYFPHF	QKVVAGVANA	QKVVAGVANA		LANVSTVLTSKY	VDEVGGEALGRL	LVVYPWTQRFFESFGDL		PTTKTYFPHF	PTTKTYFPHF	PTTKTYFPHF	VDEVGGEAL	PTTKTYFPHF	VDEVGGEALGR	VDEVGGEALGR	VDEVGGEALGR	PTTKTYFPHF	VQVGGISDTNQ	KVVAGVANA	KVVAGVANA	LVVYPWTQRFFESFGDL	VDEVGGEALGR	VDEVGGEALGRL	VDEVGGEALGRL	PTTKTYFPHF	QKVVAGVANA	KVVAGVANA	QKVVAGVANA	ASLDKFLANVSTVL	LLGNVIVVVLAR	VDEVGGEALGRL	VDEVGGEALGR
	TTKTYFPHF	PTTKTYFPHF	KVVAGVANA		DKFLANVSTVLTSKYR	VDEVGGEALGR	VDEVGGEALGRL		FQKVVAGVANA	VDEVGGEAL	QKVVAGVANA	PTTKTYFPHF	DKFLANVSTVLTSKYR	VDEVGGEALGRL	LVVYPWTQRFFESFGDL	VDEVGGEALGRL	FQKVVAGVANA	GYDTVQVGGISDTNQIF	QKVVAGVANA	QKVVAGVANA	LVVYPWTQRFFESF	VDEVGGEALGRL	VDEVGGEALGR	VDEVGGEALGR					PTTKTYFPHF	ASLDKFLANVSTVL	VDEVGGEALGR	VVAGVANAL
	LVVYPWTQRF	VDEVGGEAL	VDEVGGEAL		LANVSTVLTSKYR	VVAGVANALAH	VDEVGGEALGR		LVVYPWTQRF	QKVVAGVANA	VDEVGGEAL		ASLDKFLANVSTVL	ASLDKFLANVSTVL	VDEVGGEALGRL	QKVVAGVANAL	HAHKLRVDPVNF	ITYGTGSMT	PTTKTYFPHF		PTTKTYFPHF	ASLDKFLANVSTVL	ASLDKFLANVSTVL	QKVVAGVANAL					LVVYPWTQRF	VDEVGGEALGR	ASLDKFLANVSTVL
	FQKVVAGVANA				PTTKTYFPHF	ASLDKFLANVSTVL	ANVSTVLTSKYR		TTKTYFPHF				LVVYPWTQRFFESFGDL	VVAGVANAL	ASLDKFLANVSTVL	VVAGVANAL	QKVVAGVANA				DKFLANVSTVLTSKYR	VVAGVANALAH	VVAGVANAL	VVAGVANAL					VVYPWTQRF	VDEVGGEALGRL	LLGNVIVVVLAR
	SDLHAHKLRVDPVNF				LVVYPWTQRFFESFGDL	VVAGVANAL	ASLDKFLANVSTVL		FQKVVAGVA				LVVYPWTQRFFESF	QKVVAGVANAL	VVAGVANAL	VDEVGGEAL	SDLHAHKLRVDPVNF				LANVSTVLTSKYR	ASLDKFLANV	HLSAEEKEAVLGLWGKVNVDEVGGEALGRL	VDEVGGEAL						VVAGVANAL	VVAGVANAL
	HAHKLRVDPVNF				ANVSTVLTSKYR	NVSTVLTSKYR	DKFLANVSTVLTSKYR		QKVVAGVANA				FQKVVAGVANA	VVAGVANALAH	LVVYPWTQRF	LRVDPVNFK	FQKVVAGVA				VDEVGGEALGRL	LANVSTVLTSKYR	QKVVAGVANAL	QKVVAGVANA						LLGNVIVVVL	LLGNVIVVVL
	QKVVAGVANA				ASLDKFLANVSTVL	LANVSTVLTSKYR	QKVVAGVANAL		HAHKLRVDPVNF				LANVSTVLTSKYR			KFLANVSTVL	TTKTYFPHF				ASLDKFLANVSTVL	QKVVAGVANAL	VVAGVANALAH	LLVVYPWTQR						QKVVAGVANA	KFLANVSTVL
	SDLHAHKLRVD				VDEVGGEALGRL	ASLDKFLANV	LANVSTVLTSKYR		VVYPWTQRF				LVVYPWTQRFF	ASLDKFLANV	VVAGVANALA		DKFLANVSTVL				FQKVVAGVANA	ASLDKFLANVST	LANVSTVLTSKYR	LRVDPVNFK
	FQKVVAGVA				NVSTVLTSKYR	KFLANVSTVL	VVAGVANAL						LVVYPWTQRF	LVVYPWTQRF	LRVDPVNFK		NADAVMGNPKVKAHG				ANVSTVLTSKYR	VVAGVANAL	KFLANVSTVL	FLANVSTVL
	HKLRVDPVNF				FQKVVAGVANA	LRVDPVNFK	LVVYPWTQRF						TQRFFESFGDL	VVAGVANALA	FLANVSTVL	LLGNVIVVVL	WGKVGGQAGAHGAEAL				NVSTVLTSKYR	QKVVAGVANA	ASLDKFLANVST	KFLANVSTVL
	VVYPWTQRF				LANVSTVLTSK	ASLDKFLANVST	LVVYPWTQRFFESF						ASLDKFLANVST	ASLDKFLANVST	KFLANVSTVL		LVVYPWTQRF				LVVYPWTQRF	LVVYPWTQRF	LANVSTVLTSK
					LVVYPWTQRF	LVVYPWTQRF	KFLANVSTVL						QKVVAGVANA	KFLANVSTVL							LANVSTVLTSKY	VVAGVANALA	LRVDPVNFK
					LVVYPWTQRFFESF	ASLDKFLANVS	VDEVGGEAL						NVSTVLTSKYR	LLGNVIVVVL							STVLTSKYR	FLANVSTVL	LVVYPWTQRF
					ASLDKFLANVST	VVAGVANALA	ASLDKFLANVST						ASLDKFLANV			FLANVSTVL					QKVVAGVANA	ASLDKFLANVS	QKVVAGVANA
					STVLTSKYR	FLANVSTVL	VVAGVANALAH						LVVYPWTQR	LRVDPVNFK	ASLDKFLANV						LANVSTVLTSK	KFLANVSTVL	ASLDKFLANV
					LVVYPWTQR	LLGNVIVVVL	FLANVSTVL						LVVYPWTQRFFES		QKVVAGVANAL						ASLDKFLANVST	NVSTVLTSKYR	FLANVSTVL
					HKLRVDPVNF	QKVVAGVANAL	LRVDPVNFK						EVGGEALGRL	FLANVSTVL	QKVVAGVANA						ASLDKFLANV		NVSTVLTSKYR
					VVYPWTQRF		NVSTVLTSKYR						STVLTSKYR								HLSAEEKEAVLGLWGKVNVDEVGGEALGRL
							VVAGVANALA						QKVVAGVANAL	LVVYPWTQRFFESFGDL							HKLRVDPVNF
							ASLDKFLANV						KFLANVSTVL	QKVVAGVANA	LLGNVIVVVL						TTKTYFPHF
													DKFLANVST								SDLHAHKLRVDPVNF
													VVYPWTQRF		ASLDKFLANVST						ASLDKFLANVS
																					VVYPWTQRF
																					ADAVMGNPKVKAH
														ASLDKFLANVS
	11	3	3		18	17	20		8	3	3	2	22	17	15	9	11	2	3	2	24	16	17	10	1	1	1	1	4	7	7	2
*Note: peptides with and without modifications with same sequence are only counted as once.

## Sheet: ALA
	Rep1								Rep2								Rep3								With Salt
ID	1	2	3	4	5	6	7	8	9	10	11	12	13	14	15	16	17	18	19	20	21	22	23	24	25	26	27	28	29	30	31	32
	optimal pepsin + Trypsin/Chymo				sub-optimal pepsin + Trypsin/Chymo				optimal pepsin + Trypsin/Chymo				sub-optimal pepsin + Trypsin/Chymo				optimal pepsin + Trypsin/Chymo				sub-optimal pepsin + Trypsin/Chymo				optimal pepsin + Trypsin/Chymo				sub-optimal pepsin + Trypsin/Chymo
Sample description	T/C (T0)	T/C 30 min (T1)	T/C 60 min (T2)	T/C overnight (T3)	T/C (T0)	T/C 30 min (T1)	T/C 60 min (T2)	T/C overnight (T3)	T/C (T0)	T/C 30 min (T1)	T/C 60 min (T2)	T/C overnight (T3)	T/C (T0)	T/C 30 min (T1)	T/C 60 min (T2)	T/C overnight (T3)	T/C (T0)	T/C 30 min (T1)	T/C 60 min (T2)	T/C overnight (T3)	T/C (T0)	T/C 30 min (T1)	T/C 60 min (T2)	T/C overnight (T3)	T/C (T0)	T/C 30 min (T1)	T/C 60 min (T2)	T/C overnight (T3)	T/C (T0)	T/C 30 min (T1)	T/C 60 min (T2)	T/C overnight (T3)
Peptide (≥ 9 aa)	RELKDLKGYGG	LKGYGGVSL	AIVQNNDSTE		AIVQNNDSTEYGL	DTQAIVQNNDSTEY	HTSGYDTQAIVQNNDSTEY		RELKDLKGYGG	LKGYGGVSL	AIVQNNDSTE	AIVQNNDSTE	AIVQNNDSTEYGL	DTQAIVQNNDSTEY	DTQAIVQNNDSTEY	HTSGYDTQAIVQNNDSTEY	LKDLKGYGGVSL	AIVQNNDSTE	LKGYGGVSL	AIVQNNDSTE	YDTQAIVQNNDSTEYGL	AIVQNNDSTEY	AIVQNNDSTEY	AIVQNNDSTEY	RELKDLKGY	IVQNNDSTE	AIVQNNDSTE	AIVQNNDSTE	IVQNNDSTEYGL	TSGYDTQAIVQNNDSTEY	TSGYDTQAIVQNNDSTEY	DTQAIVQNNDSTEY
	RELKDLKGYGGVSL	AIVQNNDSTE	LKGYGGVSL		YDTQAIVQNNDSTEYGL	ILDKVGINYW	DTQAIVQNNDSTEY		RELKDLKGY	ILDKVGINYW	LKGYGGVSL	FLDDDLTDDIM	IVQNNDSTEYGLF	HTSGYDTQAIVQNNDSTEY	HTSGYDTQAIVQNNDSTEY	ILDKVGINYW	RELKDLKGYGGVSL	LKGYGGVSL	KILDKVGINY	ALCSEKLDQ	RELKDLKGYGG	ALCSEKLDQ	ALCSEKLDQ	ALCSEKLDQ	AIVQNNDSTE	AIVQNNDSTE	IVQNNDSTE	IVQNNDSTE	IVQNNDSTEY	DTQAIVQNNDSTEY	DTQAIVQNNDSTEY	HTSGYDTQAIVQNNDSTEY
	RELKDLKGY	IVQNNDSTE	IVQNNDSTE		AIVQNNDSTEYGLF	IVQNNDSTEYGL	ILDKVGINYW		AIVQNNDSTE	AIVQNNDSTE			IVQNNDSTEYGL	ILDKVGINYW	ILDKVGINYW	DTQAIVQNNDSTEY	LAHKALCSEKLDQ	ILDKVGINYW	DLKGYGGVSL		IVQNNDSTEYGL	DLKGYGGVSL	ALCSEKLDQW	ALCSEKLDQW	LKGYGGVSL					HTSGYDTQAIVQNNDSTEY	HTSGYDTQAIVQNNDSTEY	FLDDDLTDDIM
	AIVQNNDSTE	ALcSEKLDQ	ALcSEKLDQ		IVQNNDSTEYGLF	ILDKVGINY	IVQNNDSTEY		LKGYGGVSL	LKGYGGVSLPE			IVQNNDSTEY	ILDKVGINY	ILDKVGINY	AIVQNNDSTEY	RELKDLKGYGG	ALCSEKLDQ	AIVQNNDSTE		WLAHKALCSEKLDQ	DTQAIVQNNDSTEY	DLKGYGGVSL	DTQAIVQNNDSTEY	RELKDLKGYGG					IVQNNDSTEY	ILDKVGINYW	IVQNNDSTEY
	LKDLKGYGGVSL	IVQNNDSTEY	HTSGYDTQA		IVQNNDSTEYGL	AIVQNNDSTEYGL	ILDKVGINY		LKDLKGYGGVSL				AIVQNNDSTEY	IVQNNDSTEY	AIVQNNDSTEY	IVQNNDSTEY	WLAHKALCSEKL	KALCSEKLDQ	ILDKVGINYW		LAHKALCSEKLDQ	EQLTKCEVF	DTQAIVQNNDSTEY	FLDDDLTDDIM*	IVQNNDSTE					DTQAIVQNNDSTEYGLF	TQAIVQNNDSTEY	ILDKVGINYW
	LKGYGGVSL				AIVQNNDSTEY	HTSGYDTQAIVQNNDSTEY	AIVQNNDSTEY		RELKDLKGYGGVSL				AIVQNNDSTEYGLF	AIVQNNDSTEY	IVQNNDSTEY	FLDDDLTDDIM	WLAHKALCSEKLDQ	ILDKVGINY	ALCSEKLDQ		IVQNNDSTEYGLF	EQLTKCEVFR	EQLTKCEVFR	FLDDDLTDDIm						TQAIVQNNDSTEY	IVQNNDSTEY	AIVQNNDSTEY
	IVQNNDSTE				IVQNNDSTEY	KILDKVGINYW	KILDKVGINY		LKDLKGYGG				YDTQAIVQNNDSTEY	YDTQAIVQNNDSTEY	YDTQAIVQNNDSTEY	LDDDLTDDIM	RELKDLKGY	LKGYGGVSLPE	ILDKVGINY		AIVQNNDSTEYGLF	EQLTKCEVFRE	FLDDDLTDDIM*	FLDDDLTDDIMCVK						AIVQNNDSTEY	AIVQNNDSTEY
	RELKDLKGYG				DTQAIVQNNDSTEYGLF	YDTQAIVQNNDSTEY	YDTQAIVQNNDSTEY							KILDKVGINY	KILDKVGINY	ILDKVGINY	AIVQNNDSTE	KILDKVGINY	GYGGVSLPE		AIVQNNDSTEYGL	GYGGVSLPEW	FLDDDLTDDIm	GGVSLPEWVCTTF						DTQAIVQNND	YDTQAIVQNNDSTEY
	HTSGYDTQA				QAIVQNNDSTEYGL	IVQNNDSTEY	KILDKVGINYW							KILDKVGINYW	FLDDDLTDDIM	KILDKVGINY	LKDLKGYGGVS		LKGYGGVSLPE		IVQNNDSTEY	ILDKVGINY	GYGGVSLPE	GYGGVSLPE							DTQAIVQNND
					AIVQNNDSTE	AIVQNNDSTEY									KILDKVGINYW	KFLDDDLTDDIM	FRELKDLKGY				LKDLKGYGGVSL	ILDKVGINYW	GYGGVSLPEW	HTSGYDTQAIVQNNDSTEY
					DTQAIVQNNDSTEYGL	KILDKVGINY										KILDKVGINYW	LKGYGGVSL				AIVQNNDSTEY	IVQNNDSTEY	HTSGYDTQAIVQNNDSTEY	ILDKVGINY
					IVQNNDSTE	IVQNNDSTEYGLF											RELKDLKGYG				RELKDLKGY	IVQNNDSTEYGL	ILDKVGINY	ILDKVGINYW
					YDTQAIVQNNDSTEY	HTSGYDTQA										TQAIVQNNDSTEY	LAHKALCSEKL				TFHTSGYDTQA	KILDKVGINY	ILDKVGINYW	IVQNNDSTEY
																	IMCVKKILD				ILDKVGINY	KILDKVGINYW	IVQNNDSTEY	KFLDDDLTDDIm
																YDTQAIVQNNDSTEY					RELKDLKGYGGVSL	LKGYGGVSL	KILDKVGIN	KILDKVGINY
																					EQLTKCEVFRELKDLKGYGG	TFHTSGYDTQA	KILDKVGINY	KILDKVGINYW
																					DLKGYGGVSL	YDTQAIVQNNDSTEY	KILDKVGINYW	LDDDLTDDIM*
																					LKGYGGVSL		LKGYGGVSL	LDDDLTDDIm
																					EQLTKCEVFRE		TFHTSGYDTQA	YDTQAIVQNNDSTEY
																					AHKALCSEKLDQ		TQAIVQNNDSTEY
																					YDTQAIVQNNDSTEYGLF		YDTQAIVQNNDSTEY
																					LKDLKGYGG
																					YGGVSLPEWVCTTF
																					EQLTKCEVF
																					YGGVSLPEW
	9	5	5		13	13	9		7	4	2	2	7	9	10	13	11	8	9	2	25	17	20	17	5	2	2	2	2	8	9	6
*Note: peptides with and without modifications with same sequence are only counted as once.

## Sheet: BLG
	Rep1								Rep2								Rep3								With Salt
ID	1	2	3	4	5	6	7	8	9	10	11	12	13	14	15	16	17	18	19	20	21	22	23	24	25	26	27	28	29	30	31	32
	optimal pepsin + Trypsin/Chymo				sub-optimal pepsin + Trypsin/Chymo				optimal pepsin + Trypsin/Chymo				sub-optimal pepsin + Trypsin/Chymo				optimal pepsin + Trypsin/Chymo				sub-optimal pepsin + Trypsin/Chymo				optimal pepsin + Trypsin/Chymo				sub-optimal pepsin + Trypsin/Chymo
Sample description	T/C (T0)	T/C 30 min (T1)	T/C 60 min (T2)	T/C overnight (T3)	T/C (T0)	T/C 30 min (T1)	T/C 60 min (T2)	T/C overnight (T3)	T/C (T0)	T/C 30 min (T1)	T/C 60 min (T2)	T/C overnight (T3)	T/C (T0)	T/C 30 min (T1)	T/C 60 min (T2)	T/C overnight (T3)	T/C (T0)	T/C 30 min (T1)	T/C 60 min (T2)	T/C overnight (T3)	T/C (T0)	T/C 30 min (T1)	T/C 60 min (T2)	T/C overnight (T3)	T/C (T0)	T/C 30 min (T1)	T/C 60 min (T2)	T/C overnight (T3)	T/C (T0)	T/C 30 min (T1)	T/C 60 min (T2)	T/C overnight (T3)
Peptide (≥ 9 aa)	YVEELKPTPEGDLE	VRTPEVDDEALEKFDK	VRTPEVDDEALEKFDK		ISLLDAQSAPLRV	VRTPEVDDEALEKFDK	VEELKPTPEGDLEILLQK		VEELKPTPEGDL	VRTPEVDDEALEKFDK	VRTPEVDDEALEKFDK	VEELKPTPEGDLEILLQ	MAASDISLLDAQSAPLRV	VRTPEVDDEALEKFDK	VRTPEVDDEALEKFDK	VRTPEVDDEALEKFDK	VEELKPTPEGDL	SLAMAASDISLLDAQSAPLR	SLAMAASDISLLDAQSAPLR	VRTPEVDDEALEKFDK	VRTPEVDDEALEKFDK	AASDISLLDAQSAPL	AASDISLLDAQSAPL	AMAASDISLL	YVEELKPTPEGDL	SLAMAASDISLLDAQSAPL	SLAMAASDISLLDAQSAPL	VEELKPTPEGDLEILLQ		SLAMAASDISLLDAQSAPL	SLAMAASDISLLDAQSAPL	SLAMAASDISLLDAQSAPL
	VEELKPTPEGDL	YVEELKPTPEGDLE	TPEVDDEALEKFDK		YVEELKPTPEGDLE	VEELKPTPEGDLEILLQK	VRTPEVDDEALEKFDK		LDIQKVAGTW	SLAMAASDISLLDAQSAPL	TPEVDDEALEKFDK	TPEVDDEALEKF	YVEELKPTPEGDLE	SLAMAASDISLLDAQSAPL	VEELKPTPEGDLEILLQK	VEELKPTPEGDLEILLQK	YVEELKPTPEGDLE	SLAMAASDISLLDAQSAPL	YSLAMAASDISLLDAQSAPLR	VEELKPTPEGDLEILLQK	YVEELKPTPEGDL	DAQSAPLRV	ALKALPMHIR	CMENSAEPEQSL	LDAQSAPLRV	SLAMAASDISLLDAQSAPLR	VEELKPTPEGDLEILLQ	VEELKPTPEGDLEIL		SLAMAASDISLLDAQSAPLR	VEELKPTPEGDLEILLQK	VRTPEVDDEALEKF
	VEELKPTPEGDLE	TPEVDDEALEKF	YVEELKPTPEGDLE		YVEELKPTPEGDLEIL	SLAMAASDISLLDAQSAPL	SLAMAASDISLLDAQSAPL		YVEELKPTPEGDL	YVEELKPTPEGDL	SLAMAASDISLLDAQSAPLR	SLAMAASDISLL	AASDISLLDAQSAPLRV	TPEVDDEALEKFDKALK	TPEVDDEALEKF	VYVEELKPTPEGDLEILLQK	LDAQSAPLRVY	YSLAMAASDISLLDAQSAPLR	VRTPEVDDEALEKFDK	VYVEELKPTPEGDLEILLQK	VYVEELKPTPEGDL	DDEALEKFDK	AMAASDISLL	CMENSAEPEQSLA	VRTPEVDDE	YSLAMAASDISLL	YSLAMAASDISLL	SLAMAASDISLL		YSLAMAASDISLLDAQSAPL	VEELKPTPEGDLEILLQ	VEELKPTPEGDLEIL
	YVEELKPTPEGDL	TPEVDDEALEKFDK	VEELKPTPEGDLEILLQK		YVEELKPTPEGDL	SLAmAASDISLLDAQSAPL	VYVEELKPTPEGDLEILLQK		YVEELKPTPEGDLE	TPEVDDEALEKF	TPEVDDEALEKF	YVEELKPTPEGDL	YVEELKPTPEGDL	SLAMAASDISLL	SLAMAASDISLLDAQSAPL	VYVEELKPTPEGDLEIL	LDIQKVAGTW	LSFNPTQLEEQCHI	LSFNPTQLEEQCHI	VEELKPTPEGDLEILLQ	SLAMAASDISLLDAQSAPLR	ELKPTPEGDL	DDEALEKFDK	DEALEKFDK	LKPTPEGDL	SLAMAASDISLL	SLAMAASDISLL	TPEVDDEALEKF		TPEVDDEALEKFDK	YSLAMAASDISLL	SLAMAASDISLL
	LDAQSAPLRVY	SLAMAASDISLL	TPEVDDEALEKF		GLDIQKVAGTW	AASDISLLDAQSAPL	TPEVDDEALEKFDK		DKALKALPMHIRL	SLAMAASDISLL	SLAMAASDISLL	VYVEELKPTPEGDLEILLQ	YSLAMAASDISL	VEELKPTPEGDLEILLQK	SLAMAASDISLL	TPEVDDEALEKF	VEELKPTPEGDLE	SLAmAASDISLLDAQSAPLR	YSLAMAASDISLLDAQSAPL	TPEVDDEALEKFDK	YVEELKPTPEGDLEIL	ELKPTPEGDLEIL	DIQKVAGTWY	ELKPTPEGDLEIL	VRTPEVDDEA	VEELKPTPEGDLEILLQ	TPEVDDEALEKFDK	VYVEELKPTPEGDLEIL		VEELKPTPEGDLEILLQ	SLAMAASDISLL	YSLAMAASDISLL
	ALEKFDKALKA	VEELKPTPEGDLE	VRTPEVDDEALEK		TKIPAVFKIDALNENK	VYVEELKPTPEGDLEIL	VRTPEVDDEALEK		IQKVAGTWYSLA	TPEVDDEALEKFDK	VRTPEVDDEALEK	VRTPEVDDEALEK	ISLLDAQSAPLRV	TPEVDDEALEKFDK	VRTPEVDDEALEK	SLAMAASDISLL	LDAQSAPLRV	SLAmAASDISLLDAQSAPL	KIDALNENKVLVLDTDYKK	VYVEELKPTPEGDLEILLQ	VRTPEVDDEALEKFDKALK	GLDIQKVAGTW	EKTKIPAVF	GLDIQKVAGTW	DTDYKKYLL	YVEELKPTPEGDL	YVEELKPTPEGDL	VEELKPTPEGDLEILL		YSLAMAASDISLL	VEELKPTPEGDLEIL	VEELKPTPEGDLE
	LDIQKVAGTW	YVEELKPTPEGDL	VRTPEVDDEALEKF		KIDALNENKVLVL	TPEVDDEALEKFDK	VYVEELKPTPEGDLEIL		LDAQSAPLRV	YVEELKPTPEGDLE	VEELKPTPEGDLEIL	VYVEELKPTPEGDLEIL	YVEELKPTPEGDLEIL	TPEVDDEALEKF	TPEVDDEALEK	VYVEELKPTPEGDLE	LEKFDKALKA	KIDALNENKVLVLDTDYKK	IDALNENKVLVLDTDYK	VRTPEVDDEALEK	LDIQKVAGTW	GLDIQKVAGTWY	ELKPTPEGDL	IDALNENKV		TPEVDDEALEKFDK	KIDALNENKVL	TPEVDDEALEK		SLAMAASDISLL	TPEVDDEALEKFDK	VEELKPTPEGDLEILLQ
	LEKFDKALKA	VEELKPTPEGDL	VEELKPTPEGDL		ALKALPMHIR	YVEELKPTPEGDL	TPEVDDEALEKF		ALEKFDKALKA	VEELKPTPEGDL	YVEELKPTPEGDL	VEELKPTPEGDLE	KIDALNENKVLVLDTDYKKYLL	VYVEELKPTPEGDLEIL	VYVEELKPTPEGDLEIL	VEELKPTPEGDLE	YVEELKPTPEGDL	YSLAMAASDISLLDAQSAPL	SLAMAASDISLLDAQSAPL	TPEVDDEALEKF	YVEELKPTPEGD	IDALNENKV	ELKPTPEGDLEIL	IDALNENKVL		KIDALNENKVL	TPEVDDEALEK	KIDALNENK		IIAEKTKIPAVF	KIDALNENKVL	TPEVDDEALEKF
	ISLLDAQSAPLRV	SLAMAASDISLLDAQSAPL	YVEELKPTPEGDL		IQKVAGTWYSLA	VRTPEVDDEALEKFDKALK	SLAMAASDISLL		ISLLDAQSAPLRV	VEELKPTPEGDLE	SLAMAASDISLLDAQSAPL	VEELKPTPEGDLEIL	LDIQKVAGTW	VYVEELKPTPEGDL	VEELKPTPEGDLEIL	VYVEELKPTPEGDLEILLQ	ALEKFDKALKA	AMAASDISLLDAQSAPLR	AMAASDISLLDAQSAPLR	LSFNPTQLEEQCHI	GLDIQKVAGTW	IDALNENKVL	GLDIQKVAGTW	IPAVFKIDALN		VEELKPTPEGDLEILLQK	VEELKPTPEGDLEIL	VYVEELKPTPEGDLEILLQ		GLDIQKVAGTWY	VRTPEVDDEALEKF	KIDALNENKVL
	ELKPTPEGDLE	VEELKPTPEGDLEIL	VEELKPTPEGDLEIL		LDIQKVAGTW	VEELKPTPEGDLEILLQ	VEELKPTPEGDLE		LEKFDKALKA	VRTPEVDDEALEK	VEELKPTPEGDLEILLQ	VRTPEVDDEALEKF	GLDIQKVAGTW	VEELKPTPEGDL	GLDIQKVAGTW	VEELKPTPEGDLEIL	VRTPEVDDEAL	SLAMAASDISLLDAQSAPLRVY	SLAmAASDISLLDAQSAPL	YVEELKPTPEGDLE	VEELKPTPEGDL	IIAEKTKIPAVF	GLDIQKVAGTWY	IPAVFKIDALNENK		KIDALNENK	KIDALNENK	VLVLDTDYK		KIDALNENKVL	TPEVDDEALEK	VEELKPTPEGDLEILL
	LDAQSAPLRV	KIDALNENKVL	SLAMAASDISLL		VYVEELKPTPEGDL	VYVEELKPTPEGDLE	VRTPEVDDEALEKFDKALK		VRTPEVDDEAL	GLDIQKVAGTWY	VEELKPTPEGDL	VEELKPTPEGDL	ELKPTPEGDLEIL	VRTPEVDDEALEK	AASDISLLDAQSAPL	VRTPEVDDEALEK	DAQSAPLRV	SLAMAASDISLL	RVYVEELKPTPEGDLEILLQK	AASDISLLDAQSAPL	KIDALNENKV	ISLLDAQSAPL	IDALNENKV	KIDALNENK		YSLAMAASDISLLDAQSAPL	VRTPEVDDEALEKF	LKPTPEGDL		GLDIQKVAGTW	GLDIQKVAGTWY	EELKPTPEGDLEILL
	DAQSAPLRVY	TPEVDDEALEKFDKALK	VEELKPTPEGDLE		LDAQSAPLRVY	SLAMAASDISLL	ALKALPMHIR		DAQSAPLRV	KIDALNENKVL	GLDIQKVAGTWY	VEELKPTPEGDLEILL	VEELKPTPEGDL	YVEELKPTPEGDLEIL	TPEVDDEALEKFDK	VYVEELKPTPEGDLEILL	VRTPEVDDE	GLDIQKVAGTW	KIDALNENKVLVLDTDYK	VEELKPTPEGDLEIL	ISLLDAQSAPLRV	KIDALNENK	IDALNENKVL	KIDALNENKV		LKPTPEGDL	VRTPEVDDE	TPEVDDEALE		VEELKPTPEGDLEIL	KIDALNENK	VYVEELKPTPEGDLEIL
	DAQSAPLRV	DDEALEKFDK	DDEALEKFDK		YVEELKPTPEGD	GLDIQKVAGTW	VEELKPTPEGDLEILLQ		IVTQTMKGLDIQKVAGTW	VRTPEVDDEALEKF	KIDALNENKVL	TPEVDDEALEK	RVYVEELKPTPE	VRTPEVDDEALEKF	GLDIQKVAGTWY	VYVEELKPTPE	LKALPMHIRL	TPEVDDEALEKFDK	AASDISLLDAQSAPLR	YSLAMAASDISLL	VEELKPTPEGDLEIL	KIDALNENKV	IIAEKTKIPAVF	KIDALNENKVL		VRTPEVDDE	VYVEELKPTPEGDLEILLQ			DAQSAPLRVY	VYVEELKPTPEGDLEILLQ	VYVEELKPTPEGDLEILLQ
	LKPTPEGDLE	VRTPEVDDEAL	SLAmAASDISLL		KIDALNENKVL	VYVEELKPTPEGDL	TPEVDDEALEKFDKALK		IQKVAGTWYSLAMAASD	TPEVDDEALEK	VRTPEVDDEALEKF	VYVEELKPTPEGDLEILL	AMAASDISLLDAQSAPLRV	AASDISLLDAQSAPL	VEELKPTPEGDLEILLQ	VRTPEVDDEALEKF	DTDYKKYLL	GLDIQKVAGTWY	TPEVDDEALEKFDK	VRTPEVDDEALEKF	YVEELKPTPEGDLE	KIDALNENKVL	ISLLDAQSAPL	LKPTPEGDLEIL		VLVLDTDYK	VYVEELKPTPEGDLEIL			VYVEELKPTPEGDLEILLQ	VEELKPTPEGDLEILL	KIDALNENK
	DTDYKKYLL	IDALNENKVL	KIDALNENKVL		VYVEELKPTPE	SLAMAASDISLLDAQSAPLR	SLAmAASDISLL		DTDYKKYLL	VEELKPTPEGDLEIL	YSLAMAASDISLL	KIDALNENKVL	LDAQSAPLRV	VEELKPTPEGDLEIL	KIDALNENKVLVLDTDYKKY	VEELKPTPEGDLEILL	DTDYKKYLLF	TPEVDDEALEKFDKALK	VEELKPTPEGDLEILLQ	VEELKPTPEGDL	LDAQSAPLRV	KIDALNENKVLVLDTDYKKY	KIDALNENK	LNENKVLVLDTDYK			VLVLDTDYK			KIDALNENK	VLVLDTDYK	VRTPEVDDEALE
	VRTPEVDDE	VLVLDTDYK	VEELKPTPEGDLEILLQ		VEELKPTPEGDLE	YVEELKPTPEGDLE	GLDIQKVAGTWY		VRTPEVDDEA		VEELKPTPEGDLE		VYVEELKPTPE	YVEELKPTPEGDL	TPEVDDEALEKFDKALK	TPEVDDEALEKFDK	VRTPEVDDEA	AASDISLLDAQSAPLR	SLAmAASDISLLDAQSAPLR	SLAMAASDISLL	VRTPEVDDEAL	LDAQSAPLR	KIDALNENKV	LSFNPTQLE			YSLAMAASDISLLDAQSAPL				VRTPEVDDE	VYVEELKPTPEGDLEILL
	VRTPEVDDEAL	VLVLDTDYKK	TPEVDDEALEK		KIDALNENKV	VEELKPTPEGDL	VDDEALEKFDK		LDAQSAPLRVYVEELKPTPEGDL	KIDALNENK	IDALNENKVL	KIDALNENK	VEELKPTPEGDLEIL	VRTPEVDDEALEKFDKALK	DDEALEKFDK	TPEVDDEALEK	NSAEPEQSL	VEELKPTPEGDL	SFNPTQLEEQCHI	RVYVEELKPTPEGDLEILLQK	VRTPEVDDEALEKFDKALKALPMH	LDAQSAPLRV	KIDALNENKVL	LSFNPTQLEEQCHI			LKPTPEGDL					VLVLDTDYK
	KIDALNENKVLVL	KIDALNENK	VDDEALEKFDK		LDAQSAPLRV	ALKALPMHIR	VEELKPTPEGDL		VRTPEVDDE		YVEELKPTPEGDLE	YVEELKPTPEGDLE	KIDALNENKVL	VEELKPTPEGDLE	VEELKPTPEGDL	GLDIQKVAGTWY	LKPTPEGDLE	LDAQSAPLRV	AASDISLLDAQSAPL	SLAMAASDISLLDAQSAPL	VRTPEVDDEALE	LDIQKVAGTW	KIDALNENKVLVLDTDYKKY	LVLDTDYKK								TPEVDDEALEK
	DTDYKKYLLF	ELKPTPEGDLE	IDALNENKVL		VRTPEVDDEAL	YSLAMAASDISLL	VYVEELKPTPEGDLEILLQ		YVEELKPTPEGDLEIL	VEELKPTPEGDLEILLQ	TPEVDDEALEK	VEELKPTPEGD	IVTQTMKGLD	GLDIQKVAGTWY	TPEVDDEALEKFD	VEELKPTPEGDL	ELKPTPEGDLE	YVEELKPTPEGDL	VYVEELKPTPEGDLEILLQ	YVEELKPTPEGDL	KIDALNENKVLVL	LKPTPEGDL	LKPTPEGDL	NENKVLVLDTDYK
	DKALKALPMH	GLDIQKVAGTWY	SLAMAASDISLLDAQSAPL		VRTPEVDDEA	VEELKPTPEGDLE	VRTPEVDDEALEKF		VEELKPTPEGDLE	VRTPEVDDEAL	VRTPEVDDEAL	ELKPTPEGDLE	KIDALNENKVLVL	TPEVDDEALEK	KIDALNENKV	KIDALNENKVL	LKPTPEGDL	KIDALNENKVLVLDTDYK	YVEELKPTPEGDLE	SLAmAASDISLL	DAQSAPLRV	LKPTPEGDLEIL	LKPTPEGDLEIL	PEVDDEALEKF
	DKALKALPM	VRTPEVDDE	TPEVDDEALEKFDKALK		LEKFDKALKALPMH	VRTPEVDDEALEK	VEELKPTPEGDLEILLQKW		DKALKALPM	VLVLDTDYK	DDEALEKFDK	VLVLDTDYK	LDAQSAPLRVYVEELKPTPEGDL	VEELKPTPEGDLEILLQKW	KIDALNENKVL	TPEVDDEALEKFD	DAQSAPLRVY	IDALNENKVL	GLDIQKVAGTW	VDDEALEKFDK	LNENKVLVL	LVLDTDYKK	LSFNPTQLEEQCHI	RTPEVDDEALE
	EKTKIPAVF	SLAmAASDISLL	KIDALNENKVLVLDTDYKK		VRTPEVDDE	VRTPEVDDEALEKF	VEELKPTPEGDLEIL		LKPTPEGDL		ELKPTPEGDLE		AASDISLLDAQSAPL	KIDALNENKVL	VRTPEVDDEALEKFDKALK	SLAMAASDISLLDAQSAPL	EKFDKALKA	VEELKPTPEGDLE	VEELKPTPEGDL	TPEVDDEALEK	LKPTPEGDLEIL	MAASDISLL	LVLDTDYKK	SFNPTQLEEQCHI
	VRTPEVDDEA	DAQSAPLRV	ELKPTPEGDLE		ELKPTPEGDLEIL	TPEVDDEALEKFDKALK	KIDALNENKVL		ELKPTPEGDLE	ELKPTPEGDLE	VLVLDTDYK		AMAASDISLLD	LDIQKVAGTW	VEELKPTPEGDLE	TPEVDDEALEKFDKALK		KIDALNENKVL	TPEVDDEALEKFDKALK	RVYVEELKPTPEGDLEILLQ	DTDYKKYLL	RVYVEELKPTPEGDL	MAASDISLL	SLAMAASDISL
	IQKVAGTWYSLA	LDAQSAPLR	KIDALNENK		VEELKPTPEGDLEIL	TPEVDDEALEKF	TPEVDDEALEKFD			DAQSAPLRV	VRTPEVDDE		ISLLDAQSAPL	YVEELKPTPEGDLEILLQ	ISLLDAQSAPL	AMAASDISLL		KIDALNENKVLVLDTDYKKY	YVEELKPTPEGDL	IDALNENKVL	ELKPTPEGDL	RVYVEELKPTPEGDLE	SLAMAASDISLL	SLAMAASDISLL
	LKPTPEGDL	IIAEKTKIPAVF	VRTPEVDDEAL		VEELKPTPE	KIDALNENKVL	YSLAMAASDISLL			VRTPEVDDE	LKPTPEGDL	VRTPEVDDE	IDALNENKVL	IDALNENKVL	VYVEELKPTPE	YVEELKPTPEGDLE		IDALNENKVLVLDTDYK	KIDALNENKVLVLDTDYKKY	DDEALEKFDK	SLAMAASDISLL	RVYVEELKPTPEGDLEIL	SLAmAASDISLL	SLAmAASDISLL
	NSAEPEQSL	LKPTPEGDLE	VLVLDTDYKK		DAQSAPLRV	TPEVDDEALEK	TPEVDDEALEK					LKPTPEGDL	DAQSAPLRV	GLDIQKVAGTW	VRTPEVDDEALEKF	VDDEALEKFDK		YVEELKPTPEGDLE	GLDIQKVAGTWY	KIDALNENKVL	IDALNENKVLVL	SLAMAASDISL	SLAMAASDISLLDAQSAPL	TKIPAVFKIDALN
	YVEELKPTPEGDLEIL	VRTPEVDDEA	GLDIQKVAGTWY		IDALNENKVLVL	SLAmAASDISLL	SLAmAASDISLLDAQSAPL			DDEALEKFDK	KIDALNENK		ALNENKVLVLD	VEELKPTPEGDLEILLQ	VYVEELKPTPEGDLEILLQKW	KIDALNENK		VRTPEVDDEAL	VEELKPTPEGDLE	VYVEELKPTPEGDLEILLQKW	DTDYKKYLLF	SLAMAASDISLL	SLAmAASDISLLDAQSAPL	TKIPAVFKIDALNENK
		LKPTPEGDL	LDAQSAPLR		ALNENKVLVL	VYVEELKPTPEGDLEILLQK	YVEELKPTPEGDLEILLQ			IDALNENKVL				VYVEELKPTPE	YVEELKPTPEGDLEIL	VEELKPTPE		VLVLDTDYK	SLAmAASDISLL	VEELKPTPEGDLEILLQKW	YSLAMAASD	SLAmAASDISLL	SLAMAASDISLLDAQSAPLR	TPEVDDEALE
		EKTKIPAVF	IIAEKTKIPAVF		YSLAMAASD	GLDIQKVAGTWY	YVEELKPTPEGDLEIL			ISLLDAQSAPLR		KPTPEGDLEIL		KIDALNENKVLVLDTDYKKY	AMAASDISLL	VEELKPTPEGDLEILLQ		DIQKVAGTWY	IDALNENKVL	VYVEELKPTPEGDLEIL	EKTKIPAVF	SLAMAASDISLLDAQSAPL	TPEVDDEALE	TPEVDDEALEK
			LKPTPEGDLE		ELKPTPEGDL	VYVEELKPTPE	TKIPAVFKIDALNENK							ISLLDAQSAPL	VYVEELKPTPEGDLEILLQ	ENSAEPEQSL		ELKPTPEGDLE	VLVLDTDYKKY	VEELKPTPEGDLE	LKPTPEGDL	SLAmAASDISLLDAQSAPL	TPEVDDEALEK	TPEVDDEALEKF
			VLVLDTDYK		AASDISLLDAQSAPLRV	VEELKPTPEGDLEIL	VYVEELKPTPE							LDAQSAPLR	VYVEELKPTPEGDLEILLQK	IDALNENKVL		KIDALNENK	IIAEKTKIPAVF	SFNPTQLEEQCHI	SLAMAASDISLLDAQSAPL	SLAMAASDISLLDAQSAPLR	TPEVDDEALEKF	TPEVDDEALEKFDK
			VRTPEVDDEA		ISLLDAQSAPLRVY	SLAMAASDISL	DDEALEKFDK							MAASDISLLDAQSAPL	YVEELKPTPEGDLEILLQK	VEELKPTPEGDLEILLQKW		VRTPEVDDE	VEELKPTPEGDLEIL	VLVLDTDYKK	LDTDYKKYLL	TPEVDDEALE	TPEVDDEALEKFD	VAGTWYSLAMAASDISLL
			VRTPEVDDE		RTPEVDDEALE	DDEALEKFDK	LKALPMHIR					IDALNENKVL		YSLAmAASDISLL	KIDALNENK	VRTPEVDDEAL		IIAEKTKIPAVF	TPEVDDEALEKF	VRTPEVDDE	VLDTDYKKYLL	TPEVDDEALEK	TPEVDDEALEKFDK	VDDEALEKFDK
			LKPTPEGDL		LKPTPEGDL	TPEVDDEALEKFD	IDALNENKVL				VDDEALEKFDK	VRTPEVDDEAL		SLAMAASDISL	VEELKPTPEGDLEILLQKW	EVDDEALEKF		VLVLDTDYKK	VLDTDYKKY	KIDALNENK		TPEVDDEALEKF	TPEVDDEALEKFDKAL	VEELKPTPE
			EKTKIPAVF		ELKPTPEGDLE	TPEVDDEALEKFDKAL	VEELKPTPEGDLEILL			LKPTPEGDLE		LKPTPEGDLE		VEELKPTPE	VEELKPTPE	YVEELKPTPEGDLEIL		DAQSAPLRV	DIQKVAGTWY	VLVLDTDYK		TPEVDDEALEKFD	VDDEALEKFDK	VEELKPTPEGDL
			LVLDTDYKK		YSLAmAASD	MAASDISLLDAQSAPL	IIAEKTKIPAVFK					TPEVDDEALE		VEELKPTPEGDLEILL	VLVLDTDYK	VLVLDTDYK		LKPTPEGDL	VLVLDTDYKK	LKPTPEGDLE		TPEVDDEALEKFDK	VEELKPTPE	VEELKPTPEGDLE
					DTDYKKYLL	TKIPAVFKIDALNENK	VYVEELKPTPEGDL			EKTKIPAVF	LDAQSAPLR			DDEALEKFDK	YSLAmAASDISLL	VRTPEVDDE		LKPTPEGDLE	KIDALNENK	ELKPTPEGDLE		TPEVDDEALEKFDKA	VEELKPTPEGDL	VEELKPTPEGDLEIL
					VRTPEVDDEALE	ISLLDAQSAPLR	KIDALNENKVLVLDTDYKKY			LDAQSAPLR				AMAASDISLL	YVEELKPTPEGDLEILLQ	VRTPEVDDEALE		VLVLDTDYKKY	LVLDTDYKKY	VEELKPTPEGDLEILL		TPEVDDEALEKFDKALK	VEELKPTPEGDLE	VEELKPTPEGDLEILL
						LDAQSAPLR	YVEELKPTPE			LKPTPEGDL				VYVEELKPTPEGDLE	VLVLDTDYKK	SLAMAASDISL		VRTPEVDDEA	DDEALEKFDK	LVLDTDYKK		VDDEALEKFDK	VEELKPTPEGDLEIL	VEELKPTPEGDLEILLQ
						YVEELKPTPEGDLEIL	VLDTDYKKY							MAASDISLL	VLVLDTDYKKY	GDLEILLQK		LVLDTDYKK	LQKWENGECAQKK	VRTPEVDDEA		VEELKPTPE	VEELKPTPEGDLEILL	VEELKPTPEGDLEILLQK
						IDALNENKVL	VLVLDTDYKK							VLDTDYKKY	IDALNENKVL	AMAASDISLLD		EKTKIPAVF	ELKPTPEGDLE	LKPTPEGDL		VEELKPTPEGDL	VEELKPTPEGDLEILLQ	VEELKPTPEGDLEILLQKW
						KIDALNENKV	GLDIQKVAGTW			YSLAMAASDISLL	LKPTPEGDLE	LNENKVLVLDTDYK		VLVLDTDYK	VEELKPTPEGDLEILL	LKPTPEGDLEIL		VLDTDYKKY	TMKGLDIQK	GLDIQKVAGTWY		VEELKPTPEGDLE	VEELKPTPEGDLEILLQK	VLVLDTDYK
						YSLAmAASDISLL	VEELKPTPE				EKTKIPAVF			LVLDTDYKKY	AMAASDISLLD	LSFNPTQLE			VLVLDTDYK	KVLVLDTDYKKYLLFCmENSAEPEQS		VEELKPTPEGDLEIL	VEELKPTPEGDLEILLQKW	VLVLDTDYKK
						KIDALNENK	AASDISLLDAQSAPL							KIDALNENKV	MAASDISLLDAQSAPL	NENKVLVLDTDYK			KGLDIQKVAGTWY			VEELKPTPEGDLEILLQ	VLDTDYKKY	VRTPEVDDE
						VDDEALEKFDK	RVYVEELKPTPEGDLEILLQK			ISLLDAQSAPL				KIDALNENK	IIAEKTKIPAVF	LNENKVLVLDTDYK			FCMENSAEPEQS			VLDTDYKKY	VLVLDTDYK	VRTPEVDDEA
						IIAEKTKIPAVF	VRTPEVDDEALEKFD							VLVLDTDYKK	VRTPEVDDEALE	VYVEELKPTPEGDL			DAQSAPLRV			VLVLDTDYK	VLVLDTDYKK	VRTPEVDDEAL
						VRTPEVDDEALE	VYVEELKPTPEGDLE							TPEVDDEALEKFDKAL		GLDIQKVAGTW			VYVEELKPTPEGDLEIL			VLVLDTDYKK	VRTPEVDDEA	VRTPEVDDEALE
						ISLLDAQSAPL	AMAASDISLL							TPEVDDEALEKFD		YVEELKPTPEGDLEILLQ			VRTPEVDDE			VLVLDTDYKKY	VRTPEVDDEAL	VRTPEVDDEALEK
						AMAASDISLL	MAASDISLL							IIAEKTKIPAVF		VEELKPTPEGD			KIIAEKTKIPAVF			VRTPEVDDEAL	VRTPEVDDEALE	VRTPEVDDEALEKF
						VEELKPTPE	SLAMAASDISLLDAQSAPLR							VDDEALEKFDK					NSAEPEQSL			VRTPEVDDEALE	VRTPEVDDEALEK	VRTPEVDDEALEKFDK
						VLVLDTDYKK	VLVLDTDYK							AMAASDISLLD					LKPTPEGDLE			VRTPEVDDEALEK	VRTPEVDDEALEKF	VYVEELKPTPE
						YVEELKPTPEGDLEILLQ	DAQSAPLRVY							TPEVDDEALE					EKTKIPAVF			VRTPEVDDEALEKF	VRTPEVDDEALEKFD	VYVEELKPTPEGDL
						RVYVEELKPTPEGDL	IIAEKTKIPAVF							LVLDTDYKK					EQSLACQCLVRTPEVDDE			VRTPEVDDEALEKFDK	VRTPEVDDEALEKFDK	VYVEELKPTPEGDLE
						LVLDTDYKKY	KIDALNENK												LVLDTDYKK			VYVEELKPTPE	VYVEELKPTPE	VYVEELKPTPEGDLEIL
						YSLAMAASDISL	LVLDTDYKKY												LKPTPEGDL			VYVEELKPTPEGDL	VYVEELKPTPEGDL	VYVEELKPTPEGDLEILL
						VRTPEVDDEAL	YSLAmAASDISLL												VRTPEVDDEA			VYVEELKPTPEGDLE	VYVEELKPTPEGDLE	VYVEELKPTPEGDLEILLQ
						VEELKPTPEGDLEILL	AEKTKIPAVF															VYVEELKPTPEGDLEIL	VYVEELKPTPEGDLEIL	VYVEELKPTPEGDLEILLQK
						VLVLDTDYK	VRTPEVDDEALE															YSLAMAASDISL	VYVEELKPTPEGDLEILLQ	YSLAMAASDISLL
						VLVLDTDYKKY	LVLDTDYKK															YSLAMAASDISLL	VYVEELKPTPEGDLEILLQKW	YVEELKPTPE
						VYVEELKPTPEGDLEILLQ	ISLLDAQSAPL															YVEELKPTPEGDL	YSLAMAASDISLL*	YVEELKPTPEGDL
						VLDTDYKKY	ELKPTPEGDLEIL															YVEELKPTPEGDLE	YSLAmAASDISLL	YVEELKPTPEGDLE
						AEKTKIPAVF																YVEELKPTPEGDLEIL	YVEELKPTPEGDL	YVEELKPTPEGDLEIL
						LVLDTDYKK																	YVEELKPTPEGDLE	YVEELKPTPEGDLEILL
						MAASDISLL																	YVEELKPTPEGDLEIL
						DAQSAPLRVY																	YVEELKPTPEGDLEILLQ
	27	29	36		38	65	61		23	31	30	28	27	53	46	49	22	40	53	42	33	60	62	62	6	14	17	12	0	15	16	18
*Note: peptides with and without modifications with same sequence are only counted as once.

## Sheet: PFK
	Rep1								Rep2								Rep3								With Salt
ID	1	2	3	4	5	6	7	8	9	10	11	12	13	14	15	16	17	18	19	20	21	22	23	24	25	26	27	28	29	30	31	32
	optimal pepsin + Trypsin/Chymo				sub-optimal pepsin + Trypsin/Chymo				optimal pepsin + Trypsin/Chymo				sub-optimal pepsin + Trypsin/Chymo				optimal pepsin + Trypsin/Chymo				sub-optimal pepsin + Trypsin/Chymo				optimal pepsin + Trypsin/Chymo				sub-optimal pepsin + Trypsin/Chymo
Sample description	T/C (T0)	T/C 30 min (T1)	T/C 60 min (T2)	T/C overnight (T3)	T/C (T0)	T/C 30 min (T1)	T/C 60 min (T2)	T/C overnight (T3)	T/C (T0)	T/C 30 min (T1)	T/C 60 min (T2)	T/C overnight (T3)	T/C (T0)	T/C 30 min (T1)	T/C 60 min (T2)	T/C overnight (T3)	T/C (T0)	T/C 30 min (T1)	T/C 60 min (T2)	T/C overnight (T3)	T/C (T0)	T/C 30 min (T1)	T/C 60 min (T2)	T/C overnight (T3)	T/C (T0)	T/C 30 min (T1)	T/C 60 min (T2)	T/C overnight (T3)	T/C (T0)	T/C 30 min (T1)	T/C 60 min (T2)	T/C overnight (T3)
Peptide (≥ 9 aa)	VVIGGDGSYQGAKKLTEHGF	IDKIRDTATSHERT	IDKIRDTATSHERT		IGVLTSGGDSPGMNAAIR	HGIEGLVVIGGDGSYQGAK	KLEVGDVGDIIHR		IAGNIKKLEVGDVGD	VVIGGDGSYQGAK	VVIGGDGSYQGAK	TSGGDSPGMNA	HGIEGLVVIGGDGSYQGAK	IGVLTSGGDSPGMNAAIR	HSIIIVAEGVGSGVDFGR	HGIEGLVVIGGDGSYQGAK	AEGVGSGVDF	IGGDGSYQGAKK	AEGVGSGVDF	AEGVGSGVDF	AIYHGVEVY	AGLIAGNIK	AGLIAGNIK	AGGAETILIPEADY	AEGVGSGVDF	TSGGDSPGMNA	TSGGDSPGMNA	TSGGDSPGMNA		IGVLTSGGDSPGMNAAIR	IGVLTSGGDSPGMNAAIR	TIGFDTALNTVIDAIDK
	IAGNIKKLEVGDVGD	IGGDGSYQGAKK	TSGGDSPGMNA		MYALSKELSI	IGVLTSGGDSPGMNAAIR	HSIIIVAEGVGSGVDFGR		IAGNIKKLEVGD	LVVIGGDGSYQGAK	AEGVGSGVDF	HSIIIVAEGVGSGVDF	KAIYHGVEVYGVYHGY	HSIIIVAEGVGSGVDFGR	HSIIIVAEGVGSGVDF	KLEVGDVGDIIHR	AGNIKKLEV	VVIGGDGSYQGAK	AIDKIRDTATSHERT	EGVGSGVDF	GVYHGYAGL	AIYHGVEVY	AIYHGVEVY	AGLIAGNIK	VVIGGDGSYQGA	VVIGGDGSYQ	VVIGGDGSYQGA	TSGGDSPGMN		HSIIIVAEGVGSGVDFGR	HSIIIVAEGVGSGVDF	HSIIIVAEGVGSGVDF
	IDKIRDTATSHERTY	LVVIGGDGSYQGAK	IGGDGSYQGAKK		MKRIGVLTSGGDSPGMNAAIRSVVRKAIYHGVEVYGVYHGY	HSIIIVAEGVGSGVDFGR	IGVLTSGGDSPGMNAAIR		IGGDGSYQGAKKLTEHGF	IGGDGSYQGAKK	TSGGDSPGMNA	VAEGVGSGVDF	IGVLTSGGDSPGMNAAIR	KLEVGDVGDIIHR	HGIEGLVVIGGDGSYQGAK	HSIIIVAEGVGSGVDF	AGNIKKLEVG	IGGDGSYQGAK	HGFPCVGVPGTID	KLEVGDVGD	IAGNIKKLEVGDVGDIIHRGGTIL	AVELLLEGK	AVELLLEGK	AIYHGVEVY	VVIGGDGSYQGAK	VVIGGDGSYQGA	VVIGGDGSY	KLEVGDVGD		SGLAGGAETILIPEADYDMNDVIAR	SGLAGGAETILIPEADYDMNDVIARL	HSIIIVAEGVGSGVDFGR
	IAGNIKKLEVGD	VVIGGDGSYQGAK	VVIGGDGSYQGAK		YALSKELSI	IGVLTSGGDSPGMN	HGIEGLVVIGGDGSYQGAK		LANKHTIDQRM	VAEGVGSGVDF	IGGDGSYQGAKK	AEGVGSGVDF	AIYHGVEVYGVYHGY	HGIEGLVVIGGDGSYQGAK	KLEVGDVGDIIHR	HSIIIVAEGVGSGVDFGR	AGNIKKLEVGD	AEGVGSGVDF	HSIIIVAEGVGSGVDF	TSGGDSPGMNA	IGVLTSGGDSPGMNA	AVELLLEGKGGR	AVELLLEGKGGR	AVELLLEGK	VAEGVGSGVDF	KLEVGDVGD	KLEVGDVGD	VGVPGTIDND		SGLAGGAETILIPEADYDMNDVIARL	HGIEGLVVIGGDGSYQGAK	DTALNTVIDAIDK
	VVIGGDGSYQGAKKLTE	ALANKHTIDQR	LVVIGGDGSYQGAK			AVELLLEGK	IGVLTSGGDSPGmNAAIR		VAEGVGSGVDF	AEGVGSGVDF	VAEGVGSGVDF	VVIGGDGSY	MKRIGVLTSGGDSPGMNAAIRSVVRKAIYHGVEVYGVYHGY	SGLAGGAETILIPEADYDMNDVIAR	IGVLTSGGDSPGMNAAIR	IGVLTSGGDSPGMNAAIR	AGNIKKLEVGDVGD	IDKIRDTATSHERT	IDKIRDTATSHERT	VAEGVGSGVD	IGVLTSGGDSPGMNAAIR	DMNDVIARL	DMNDVIARL*	DTALNTVIDAIDK	KLEVGDVGD	TSGGDSPGMN	TSGGDSPGMN	VVIGGDGSY		SGLAGGAETILIPEADY	SGLAGGAETILIPEADYDMNDVIAR	IGVLTSGGDSPGMNAAIR
	TSGGDSPGMNA	IGGDGSYQGAK	IRDTATSHERT			QIQEATGFETR	HSIIIVAEGVGSGVDF		ALANKHTIDQRM	KLEVGDVGD	VVIGGDGSY	KLEVGDVGD	MKRIGVLTSGGDSPGMNAAIR	HGIEGLVVIGGDGSY	HGIEGLVVIGGDGSYQGAKK	HGIEGLVVIGGDGSY	AIDKIRDTATSHERT	VAEGVGSGVDF	IGGDGSYQGAK	VAEGVGSGVDF	KLEVGDVGDIIHRGGTIL	ELLLEGKGGR	DmNDVIARL	EVGDVGDIIHR	IAGNIKKLEVGD					AVELLLEGK	SGLAGGAETILIPEADY	HGIEGLVVIGGDGSY
	KIRDTATSHERT	AEGVGSGVDF	IGGDGSYQGAK			MYALSKELSI	HGIEGLVVIGGDGSYQGAKK		IDKIRDTATSHERT	VVIGGDGSY	VAEGVGSGVD	VGVPGTIDND	KLEVGDVGDIIHRGGTILY	HGYAGLIAGNIK	SGLAGGAETILIPEADYDMNDVIAR	SGLAGGAETILIPEADY	ALANKHTIDQRM	PCVGVPGTIDNDIPGTD	IGGDGSYQGAKK	VGVPGTIDND	MKRIGVLTSGGDSPGMNAAIR	GDVGDIIHR	ELLLEGKGGR	GDVGDIIHR	IAGNIKKLEVGDVGD					IGVLTSGGDSPGMN	IGVLTSGGDSPGMN	SGLAGGAETILIPEADYDMNDVIAR
	VVIGGDGSYQGAK	VVIGGDGSYQGAKK	ALANKHTIDQR			SGLAGGAETILIPEADY	SGLAGGAETILIPEADYDMNDVIAR		AGNIKKLEVGD	VGVPGTIDNDIPGTD	KLEVGDVGD		AVELLLEGK	IGVLTSGGDSPGMN	HGYAGLIAGNIK	IGVLTSGGDSPGMN	DIIHRGGTIL	VVIGGDGSYQGAKK	KAIYHGVEV	VVIGGDGSY	MYALSKELSI*	GGSPTAFDRVL	GDVGDIIHR	GIEQLKKHGIEGLVVIGGDGSYQGAK	GHVQRGGSPTAF						AVELLLEGK	SIIIVAEGVGSGVDF
	IDKIRDTATSHERT	TSGGDSPGMNA	AEGVGSGVDF			GGSPTAFDRVL	IGVLTSGGDSPGMN		AEGVGSGVDF	KAIYHGVEV	LVVIGGDGSYQGAK		MYALSKELSI	HSIIIVAEGVGSGVDF	HGIEGLVVIGGDGSY	SIIIVAEGVGSGVDF	DKIRDTATSHERT	KLEVGDVGD	KLEVGDVGD	VVIGGDGSYQG	mYALSKELSI	GIEQLKKHGIEGLVVIGGDGSYQGAK	GGSPTAFDRVL	HGIEGLVVIGGDGSY	IIHRGGTIL						QIQEATGFETR	AVELLLEGK
	VVRKAIYHGVE	VVIGGDGSY	VVIGGDGSY			SGLAGGAETILIPEADYDMNDVIAR	HGIEGLVVIGGDGSY		TSGGDSPGMNA	VVIGGDGSYQGAKK	KAIYHGVEV		YALSKELSI	TYVIEVMGR	TSGGDSPGMNAAIR	DTALNTVIDAIDK	GDIIHRGGTIL	VVIGGDGSY	KLTEHGFPCVG	VVIGGDGSYQGA	YALSKELSI	GKKHSIIIVAEGVGSGVDFGR	HGIEGLVVIGGDGSY	HGIEGLVVIGGDGSYQGAK							AGLIAGNIK	SGLAGGAETILIPEADY
	AGNIKKLEVGD	IRDTATSHERT	KLEVGDVGD			AGLIAGNIK	HGYAGLIAGNIK		KLEVGDVGD	TSGGDSPGMNA	VGVPGTIDND		ELLLEGKGGR	QIQEATGFETR	IGVLTSGGDSPGMN	VGVPGTIDNDIPGTDF	GHVQRGGSPTAF	KLTEHGFPCVGVPGTIDND	KLTEHGFPCVGVPGTIDND			HGIEGLVVIGGDGSY	HGIEGLVVIGGDGSYQGAK	HSIIIVAEGVGSGVDF							TSGGDSPGMNAAIR	IGVLTSGGDSPGMN
	LGHVQRGGSPTAF	LANKHTIDQR	KLTEHGFPcV			AIYHGVEVY	TSGGDSPGMNAAIR		KAIYHGVEV	KLTEHGFPcV	VGVPGTIDNDIPGTD		QIQEATGFETR	AVELLLEGK	GGSPTAFDRVL	SGLAGGAETILIPEADYDMNDVIAR	GNIKKLEVGD	KAIYHGVEVY	LAGGAETILIPEADYDmND			HGIEGLVVIGGDGSYQGAK	HGIEGLVVIGGDGSYQGAKK	HSIIIVAEGVGSGVDFGR								AGLIAGNIK
	GNIKKLEVGDVGD	KAIYHGVEV	TSGGDSPGMN				IGVLTSGGDSPGmN		VAEGVGSGVD	VVIGGDGSYQGA	KLTEHGFPcV		AIYHGVEVY	LEVGDVGDIIHR	AVELLLEGK	AVELLLEGK	GNIKKLEVGDVGD	VVIGGDGSYQGA	LTEHGFPCVGVPGTID			HGIEGLVVIGGDGSYQGAKK	HGYAGLIAGNIK	IGVLTSGGDSPGmN*								TSGGDSPGMNAAIR
	ALANKHTIDQRM	ANKHTIDQR	VVIGGDGSYQGAKK				SGLAGGAETILIPEADYDmNDVIAR		VGVPGTIDNDIPGTD	VGVPGTIDND				HGIEGLVVIGGDGSYQGAKK	SGLAGGAETILIPEADY	TVIDAIDKIR	HGFPCVGVPGTIDND	PCVGVPGTIDND	PCVGVPGTIDND			HGYAGLIAGNIK	HSIIIVAEGVGSGVDF	IGVLTSGGDSPGMN								SGLAGGAETILIPEADYDMNDVIARL
	LANKHTIDQRM	KLEVGDVGD	VGVPGTIDNDIPGTD				SGLAGGAETILIPEADY		GHVQRGGSPTAF					GKKHSIIIVAEGVGSGVDFGR	GKKHSIIIVAEGVGSGVDFGR	TSGGDSPGMNAAIR	HVQRGGSPTAF	KAIYHGVEV	PCVGVPGTIDNDIPGTD			HSIIIVAEGVGSGVDF	HSIIIVAEGVGSGVDFGR	IGVLTSGGDSPGMNA								TALNTVIDAIDK
	SVVRKAIYHGVE	VGVPGTIDNDIPGTD	KAIYHGVEV				AVELLLEGK		VGDIIHRGGTIL					TSGGDSPGMNAAIR	QIQEATGFETR	TALNTVIDAIDK	IAGNIKKLEV	LTEHGFPCVGVPGTID	TSGGDSPGMNA			HSIIIVAEGVGSGVDFGR	IGVLTSGGDSPGMN*	IGVLTSGGDSPGMNAAIR*
	IGGDGSYQGAKK	TSGGDSPGMN	DTATSHERT				KLEVGDVGDIIHRGGTILY		SVVRKAIYHGVE					GGSPTAFDRVL	DMNDVIARL	AGLIAGNIK	IAGNIKKLEVGD	VGVPGTIDND	VAEGVGSGVDF			IGVLTSGGDSPGMN*	IGVLTSGGDSPGmN	IGVLTSGGDSPGmNAAIR
	VVIGGDGSYQGAKK	TSGGDSPGmNA	AIYHGVEVY				RIGVLTSGGDSPGMNAAIR		NIKKLEVGDVGD					DMNDVIARL	LEVGDVGDIIHR	QIQEATGFETR	IAGNIKKLEVGDVG	HGFPCVGVPGTIDND	VGVPGTIDND			IGVLTSGGDSPGmN	IGVLTSGGDSPGMNA	KAIYHGVEVY
	ALANKHTIDQRm	KLTEHGFPcV	VVIGGDGSYQGA				KHGIEGLVVIGGDGSY		GDIIHRGGTIL					MKRIGVLTSGGDSPGMNAAIRSVVRKAIYHGVEVYGVYHGY	KHGIEGLVVIGGDGSYQGAK	TIGFDTALN	IAGNIKKLEVGDVGD	EGVGSGVDF	VVIGGDGSY			IGVLTSGGDSPGMNA	IGVLTSGGDSPGMNAAIR*	KHGIEGLVVIGGDGSY
	VVRKAIYHGVEV	EGVGSGVDF					KHGIEGLVVIGGDGSYQGAK		VVRKAIYHGVE					AGLIAGNIK	MKRIGVLTSGGDSPGMNAAIRSVVRKAIYHGVEVYGVYHGY	DMNDVIARL	IDKIRDTATSHERT	KLTEHGFPCVG	VVIGGDGSYQGA			IGVLTSGGDSPGMNAAIR*	IGVLTSGGDSPGmNAAIR	KHSIIIVAEGVGSGVDF
	ANKHTIDQRM	DTATSHERT					GGSPTAFDRVL		GNIKKLEVGDVGD					SGLAGGAETILIPEADY	AGLIAGNIK	IGVLTSGGDSPGM	IEVMGRHAGD	LTEHGFPCVGVPGTIDND	VVIGGDGSYQGAK			IGVLTSGGDSPGmNAAIR	KAIYHGVEVY	KLEVGDVGDIIHR
	KTEEGQKKGIEQL	GGDGSYQGAKK					QIQEATGFETR		IGGDGSYQGAKK					KHGIEGLVVIGGDGSYQGAK	TYVIEVMGR	VVIGGDGSY	IGGDGSYQGAKK	PCVGVPGTID	VVIGGDGSYQGAKK			KAIYHGVEVY	KHGIEGLVVIGGDGSYQGAK	LEVGDVGDIIHR
	IAGNIKKLEVGDVG	VVIGGDGSYQGA					TYVIEVmGR		LGHVQRGGSPTAF					TIGFDTALN	GDVGDIIHR	TYVIEVMGR	IGGDGSYQGAKKLTE	VGVPGTIDNDIPGTD				KHGIEGLVVIGGDGSYQGAK	KLEVGDVGDIIHR	MYALSKELSI*
	DKIRDTATSHERT	ALANKHTID					AGLIAGNIK		VVRKAIYHGVEV					AVELLLEGKGGR	KAIYHGVEVY	LEVGDVGDIIHR	IGGDGSYQGAKKLTEHGF					KLEVGDVGDIIHR	KLEVGDVGDIIHRGGTILY	mYALSKELSI
	SVVRKAIYHGVEV						LEVGDVGDIIHR		DIIHRGGTIL					GDVGDIIHR	TIGFDTALN	KHSIIIVAEGVGSGVDF	IIHRGGTIL					LEVGDVGDIIHR	MYALSKELSI	NNQLVDHDIAEAL
	IGGDGSYQGAKKLTEHGF						VTVLGHVQR		HVQRGGSPTAF					YALSKELSI	MYALSKELSI	VGDVGDIIHR	IKKLEVGDVGD					MKRIGVLTSGGDSPGMNAAIRSVVRKAIYHGVEVYGVYHGY	QIQEATGFETR	NQLVDHDIAEAL
	NIKKLEVGDVGD						KAIYHGVEVY		IIHRGGTIL					MYALSKELSI	AIYHGVEVY	AGGAETILIPEADY	KAIYHGVEV					MYALSKELSI	QLVDHDIAEAL	NTVIDAIDK
	AEGVGSGVDF						GKKHSIIIVAEGVGSGVDFGR		AGNIKKLEVG					SGLAGGAETILIPEADYDMNDVIARL		GDVGDIIHR	KLEVGDVGD					QIQEATGFETR	SGLAGGAETILIPEADY	QIQEATGFETR
	KLEVGDVGD						TVIDAIDKIR							KAIYHGVEVY		QLVDHDIAEAL	KTEEGQKKGIEQL					SGLAGGAETILIPEADY	SGLAGGAETILIPEADYDMNDVIAR*	QLVDHDIAEAL
	TVLGHVQRGGSPTAF						MYALSKELSI							GGSPTAFDR		TIDNDIPGTDF	LANKHTIDQRM					SGLAGGAETILIPEADYDMNDVIAR*	SGLAGGAETILIPEADYDmNDVIAR	SGLAGGAETILIPEADY
	GHVQRGGSPTAF						MKRIGVLTSGGD									NNQLVDHDIAEAL	LGHVQRGGSPTAF					SGLAGGAETILIPEADYDmNDVIAR	SGLAGGAETILIPEADYDMNDVIARL	SGLAGGAETILIPEADYDMNDVIAR*
	IKKLEVGDVGD						ANKHTIDQR									FPcVGVPGTIDNDIPGTDF	LKKHGIEGL					SGLAGGAETILIPEADYDMNDVIARL	TIGFDTALN	SGLAGGAETILIPEADYDmNDVIAR
	AGNIKKLEVGDVGD						AIYHGVEVY									NTVIDAIDK	NIKKLEVGDVGD					TIGFDTALN	TSGGDSPGMNAAIR	SIIIVAEGVGSGVDF
	KAIYHGVEV															NQLVDHDIAEAL	PCVGVPGTID					TSGGDSPGMNAAIR	TVIDAIDKIR	TALNTVIDAIDK
	AGNIKKLEVGDVG															GGSPTAFDRVL	PCVGVPGTIDND					TVIDAIDKIR	TYVIEVMGR*	TIDNDIPGTDF
	VGDIIHRGGTIL															TIGFDTALNTVIDAIDK	PCVGVPGTIDNDIPGTD					TYVIEVMGR*	TYVIEVmGR	TIGFDTALN
	LKKHGIEGL																SVVRKAIYHGVE					TYVIEVmGR	VTVLGHVQR	TSGGDSPGMNAAIR
	AGNIKKLEVG																TSGGDSPGMNA					VTVLGHVQR	VVIGGDGSYQGAK	TVIDAIDKIR
	ALANKHTIDQR																TVLGHVQRGGSPTAF					VVIGGDGSYQGAK	YALSKELSI	TYVIEVMGR
	KTEEGQKKGIEQLKKHGIEGL																VAEGVGSGVD					YALSKELSI		VDHDIAEAL
	GDIIHRGGTIL																VAEGVGSGVDF							VGDVGDIIHR
	TSGGDSPGMN																VGDIIHRGGTIL							VGVPGTIDNDIPGTDF
	DIIHRGGTIL																VGVPGTIDND							VVIGGDGSY
	VVIGGDGSY																VGVPGTIDNDIPGTD
	VGVPGTIDNDIPGTD																VVIGGDGSY
	IGGDGSYQGAKKLTE																VVIGGDGSYQGA
	VVIGGDGSYQGA																VVIGGDGSYQGAK
	IIHRGGTIL																VVIGGDGSYQGAKKLTE
	IEVMGRHAGD																VVIGGDGSYQGAKKLTEHGF
	TEEGQKKGIEQLK																VVIGGDGSYQGAKKLTEHGFPC
	VGVPGTIDND																VVRKAIYHGVE
	GNIKKLEVGD																VVRKAIYHGVEV
	52	24	19		4	12	33		14	13	7	13	30	27	36		52	23	22	10	9	36	34	39	9	5	5	5	0	7	11	15
*Note: peptides with and without modifications with same sequence are only counted as once.
