# Supplementary material for: Presence of small resistant peptides from new in vitro digestion assays detected by liquid chromatography tandem mass spectrometry: An implication of allergenicity prediction of novel proteins?
Source: PLoS One. 2020 Jun 15;15(6):e0233745. doi: 10.1371/journal.pone.0233745 (PMC7295189; doi:10.1371/journal.pone.0233745)
Supplement: S2 Table — (XLSX) [file pone.0233745.s003.xlsx]

## Sheet: summary
				BLG
					optimal pepsin + Trypsin/Chymo				sub-optimal pepsin + Trypsin/Chymo
					T0	T1	T2	T3	T0	T1	T2	T3
				100X nano	32	51	39	42	43	37	29	38

## Sheet: 100X nano
	ID	1	2	3	4	5	6	7	8
		optimal pepsin + Trypsin/Chymo				sub-optimal pepsin + Trypsin/Chymo
	Sample description	T/C (T0)	T/C 30 min (T1)	T/C 60 min (T2)	T/C overnight (T3)	T/C (T0)	T/C 30 min (T1)	T/C 60 min (T2)	T/C overnight (T3)
	Peptide (≥ 9 aa)	ALEKFDKALKA	AASDISLLDAQSAPL	AASDISLLDAQSAPL	AASDISLLDAQSAPL	DAQSAPLRVY	DAQSAPLRV	DAQSAPLRVY	AMAASDISLL
		DAQSAPLRV	AASDISLLDAQSAPLR	AASDISLLDAQSAPLR	DDEALEKFDK	DEALEKFDK	DAQSAPLRVY	DEALEKFDK	DAQSAPLRV
		DAQSAPLRVY	AMAASDISLLDAQSAPL	DAQSAPLRV	EELKPTPEGDL	DTDYKKYLL	DEALEKFDK	EKTKIPAVF	DEALEKFDK
		DKALKALPM	AMAASDISLLDAQSAPL	DAQSAPLRVY	EKTKIPAVF	EKTKIPAVF	ELKPTPEGDL	ELKPTPEGDL	ELKPTPEGDL
		DKALKALPMH	AMAASDISLLDAQSAPLR*	EELKPTPEGDL	ELKPTPEGD	ELKPTPEGDL	IDALNENKV	IDALNENKV	IDALNENKV
		DTDYKKYLL	AMAASDISLLDAQSAPLR	EKTKIPAVF	ELKPTPEGDL	IDALNENKV	IDALNENKVL	IDALNENKVL	IDALNENKVL
		EELKPTPEGDL	DAQSAPLRV	ELKPTPEGDL	ELKPTPEGDLE	IDALNENKVL	IIAEKTKIPAVF	KIDALNENK	IPAVFKIDALN
		EKFDKALKA	DAQSAPLRVY	ELKPTPEGDLE	IDALNENKVL	ISLLDAQSAPLRV	KIDALNENK	KIDALNENKV	KIDALNENK
		EKTKIPAVF	EELKPTPEGDL	GLDIQKVAGTWY	IIAEKTKIPAVF	IVTQTMKGLD*	KIDALNENKV	KIDALNENKVL	KIDALNENKV
		ELKPTPEGDL	EKTKIPAVF	IDALNENKVL	ISLLDAQSAPL	IVTQTMKGLD	KIDALNENKVL	LDAQSAPLR	KIDALNENKVL
		ELKPTPEGDLE	ELKPTPEGDL	IIAEKTKIPAVF	KIDALNENK	KIDALNENK	LDAQSAPLR	LKPTPEGDL	LDAQSAPLR
		IVTQTMKGLD	ELKPTPEGDLE	KIDALNENK	KIDALNENKVL	KIDALNENKV	LKPTPEGDL	LVLDTDYKK	LKPTPEGDL
		KPTPEGDLE	GLDIQKVAGTWY	KIDALNENKVL	LKPTPEGDL	KIDALNENKVL	LKPTPEGDLE	SLAMAASDISLL	LKPTPEGDLEIL
		LDAQSAPLRV	GLDIQKVAGTWYSLAMAASDISLLDAQSAPLR	LDAQSAPLR	LKPTPEGDLE	KIDALNENKVLV	LKPTPEGDLEIL	SLAMAASDISLLDAQSAPL*	LVLDTDYKK
		LDAQSAPLRVY	IDALNENKVL	LKPTPEGDL	LSFNPTQLEEQCHI	LDAQSAPLR	LSFNPTQLEEQCHI	SLAMAASDISLLDAQSAPL	SLAMAASDISLL
		LDIQKVAGT	IDALNENKVLVLDTDYK	LKPTPEGDLE	LVLDTDYKK	LDAQSAPLRV	LVLDTDYKK	SLAMAASDISLLDAQSAPLR	SLAMAASDISLL
		LDIQKVAGTW	IDALNENKVLVLDTDYKK	LSFNPTQLEEQCHI	PEVDDEALEKFDK	LDAQSAPLRVY	SLAMAASDISLL	TPEVDDEALEK	SLAMAASDISLLDAQSAPL
		LEKFDKALK	IIAEKTKIPAVF	LVLDTDYKK	SLAMAASDISLL*	LDIQKVAGT	SLAMAASDISLLDAQSAPL*	TPEVDDEALEKF	SLAMAASDISLLDAQSAPL
		LEKFDKALKA	ISLLDAQSAPLR	LVLDTDYKKY	SLAMAASDISLL	LDIQKVAGTW	SLAMAASDISLLDAQSAPL	TPEVDDEALEKFDK	SLAMAASDISLLDAQSAPLR
		LKPTPEGDL	KIDALNENK	SLAMAASDISLL*	SLAMAASDISLLDAQSAPL*	LKPTPEGDL	SLAMAASDISLLDAQSAPLR*	VEELKPTPEGDL	TPEVDDEALEK
		LKPTPEGDLE	KIDALNENKVL	SLAMAASDISLL	SLAMAASDISLLDAQSAPL	LKPTPEGDLE	SLAMAASDISLLDAQSAPLR	VEELKPTPEGDLE	TPEVDDEALEKF
		SLAMAASDISLL	KIDALNENKVLVLDTDYKK	SLAMAASDISLLDAQSAPL*	SLAMAASDISLLDAQSAPLR	LKPTPEGDLEIL	TPEVDDEALEK	VLDTDYKKY	TPEVDDEALEKFDK
		SLAMAASDISLLDAQSAPL	LDAQSAPLRV	SLAMAASDISLLDAQSAPL	TPEVDDEALEK	LSFNPTQLEEQCHI	TPEVDDEALEKF	VLVLDTDYK	VEELKPTPE
		VEELKPTPE	LKPTPEGDL	SLAMAASDISLLDAQSAPLR*	TPEVDDEALEKF	LVLDTDYKK	TPEVDDEALEKFDK	VLVLDTDYKK	VEELKPTPEGD
		VEELKPTPEGDL	LKPTPEGDLE	SLAMAASDISLLDAQSAPLR	TPEVDDEALEKFDK	MENSAEPEQSL	VEELKPTPEGDL	VRTPEVDDEA	VEELKPTPEGDL
		VEELKPTPEGDLE	LSFNPTQLEEQCHI	TMKGLDIQK*	VDDEALEKFDK	RVYVEELKPTPEGDL	VEELKPTPEGDLE	VRTPEVDDEAL	VEELKPTPEGDLE
		VRTPEVDDE	LVLDTDYKK	TMKGLDIQK	VEELKPTPEGDL	SLAMAASDISLL	VLDTDYKKY	VRTPEVDDEALE	VEELKPTPEGDLEIL
		VRTPEVDDEA	LVLDTDYKKY	TPEVDDEALEK	VEELKPTPEGDLE	SLAMAASDISLLDAQSAPL*	VLVLDTDYK	YVEELKPTPE	VLVLDTDYK
		VRTPEVDDEAL	SFNPTQLEEQCHI	TPEVDDEALEKF	VEELKPTPEGDLEIL	SLAMAASDISLLDAQSAPL	VLVLDTDYKK	YVEELKPTPEGDL	VLVLDTDYKK
		YVEELKPTPEGD	SLAMAASDISLL*	TPEVDDEALEKFDK	VEELKPTPEGDLEILLQ	SLAMAASDISLLDAQSAPLR*	VRTPEVDDEA	YVEELKPTPEGDLE	VRTPEVDDE
		YVEELKPTPEGDL	SLAMAASDISLL	VEELKPTPEGDL	VEELKPTPEGDLEILLQK	SLAMAASDISLLDAQSAPLR	VRTPEVDDEAL		VRTPEVDDEA
		YVEELKPTPEGDLE	SLAMAASDISLLDAQSAPL*	VLDTDYKKY	VLDTDYKKY	TPEVDDEALEKF	VRTPEVDDEALE		VRTPEVDDEAL
			SLAMAASDISLLDAQSAPL	VLVLDTDYK	VLVLDTDYK	TPEVDDEALEKFDK	VRTPEVDDEALEK		VRTPEVDDEALE
			SLAMAASDISLLDAQSAPLR*	VLVLDTDYKK	VLVLDTDYKK	VEELKPTPEGDL	VRTPEVDDEALEKFDK		VRTPEVDDEALEK
			SLAMAASDISLLDAQSAPLR	VLVLDTDYKKY	VLVLDTDYKKY	VEELKPTPEGDLE	VYVEELKPTPEGDL		VRTPEVDDEALEKF
			SLAMAASDISLLDAQSAPLRVY*	VRTPEVDDE	VRTPEVDDE	VEELKPTPEGDLEILLQ	YVEELKPTPE		VYVEELKPTPE
			SLAMAASDISLLDAQSAPLRVY	VRTPEVDDEA	VRTPEVDDEA	VRTPEVDDE	YVEELKPTPEGD		VYVEELKPTPEGDLE
			TMKGLDIQK	VRTPEVDDEAL	VRTPEVDDEAL	VRTPEVDDEA	YVEELKPTPEGDL		YVEELKPTPE
			TPEVDDEALEKFDK	YSLAMAASDISLLDAQSAPL	VRTPEVDDEALEK	VRTPEVDDEAL	YVEELKPTPEGDLE		YVEELKPTPEGDL
			VAGTWYSLAMAASDISLLDAQSAPLR	YSLAMAASDISLLDAQSAPLR	VRTPEVDDEALEKF	VRTPEVDDEALE			YVEELKPTPEGDLE
			VEELKPTPEGDL	YVEELKPTPEGD	VRTPEVDDEALEKFDK	VRTPEVDDEALEKFDK
			VEELKPTPEGDLE	YVEELKPTPEGDL	VYVEELKPTPEGDLEIL	YVEELKPTPE
			VEELKPTPEGDLEILLQ	YVEELKPTPEGDLE	YVEELKPTPEGDL	YVEELKPTPEGD
			VLDTDYKKY		YVEELKPTPEGDLE	YVEELKPTPEGDL
			VLVLDTDYK			YVEELKPTPEGDLE
			VLVLDTDYKK
			VLVLDTDYKKY
			VRTPEVDDE
			VRTPEVDDEA
			VRTPEVDDEAL
			VYVEELKPTPEGDLEILLQ
			VYVEELKPTPEGDLEILLQKWENGECAQK
			YSLAMAASDISLL
			YSLAMAASDISLL
			YSLAMAASDISLLDAQSAPL*
			YSLAMAASDISLLDAQSAPL
			YSLAMAASDISLLDAQSAPLR*
			YSLAMAASDISLLDAQSAPLR
			YVEELKPTPEGDL
			YVEELKPTPEGDLE
		32	51	39	42	43	37	29	38
	*Note: peptides with and without modifications with same sequence are only counted as once.
